# Supplementary material for: NMR Investigation of Water Molecular Dynamics in Sulfonated Polysulfone/Layered Double Hydroxide Composite Membranes for Proton Exchange Membrane Fuel Cells
Source: Membranes (Basel). 2023 Jul 22;13(7):684. doi: 10.3390/membranes13070684 (PMC10384311; doi:10.3390/membranes13070684)
Supplement: Supplementary file 1 [file membranes-13-00684-s001.zip]

Archive with 1 entries (1 files):
- membranes-2482559-supplementary.pdf
